# Supplementary material for: Outside the Safe Operating Space of a New Planetary Boundary for Per- and Polyfluoroalkyl Substances (PFAS)
Source: Environ Sci Technol. 2022 Aug 2;56(16):11172–9. doi: 10.1021/acs.est.2c02765 (PMC9387091; doi:10.1021/acs.est.2c02765)
Supplement: Supplementary file 1 — es2c02765_si_001.xlsx [file es2c02765_si_001.xlsx]

## Sheet: Table S1
Supporting Information Has the planetary boundary for chemical pollution been breached by per- and polyfluoroalkyl substances (PFAS)? Ian T. Cousins,1* Jana H. Johansson,1 Matthew E. Salter,1 Bo Sha,1 and Martin Scheringer2,3 1Department of Environmental Science, Stockholm University, SE-10691 Stockholm, Sweden. 2Institute of Biogeochemistry and Pollutant Dynamics, ETH Zürich, 8092 Zürich, Switze…
Table S1. PFOA, PFNA, PFHxS and PFOS concentration (ng L-1) in wet deposition collected at various global locations from 2010-present. In Figure 1, values below the method detection limits (highlighted in yellow) were treated as MDL/√2. For the study by Gewurtz et al (2019), only data between 2010-2018 were included.
Type	Reference	Country	Region	Sample size	Sampling year	note	PFOA	PFNA	PFHxS	PFOS	Sum 4 PFAAs
Fluoropolymer plant	Liu et al. (2017)	China	Shandong	n = 20	2014	min	45	0.09	0.04	0.07	45
						max	2752	9.8	4.5	1.4	2758
						median	615	1.4	0.08	0.35	619
Urban	Chen et al. (2019)	China	Mainland China	n = 39	2016	min	0.3	<0.04	<0.01	0.9	2.11
						max	100	13	4.3	20	104
						median	3.4	1.0	0.5	6.0	13
	Johansson et al. (2018)	China	Wuhan/Beijing	n = 9	2015	min	1.6	0.48	<0.09	<0.44	2.1
					2015	max	13	3.9	0.68	0.63	18
					2015	median	6.8	0.98	<0.09	<0.44	7.7
		Sweden	Stockholm	n = 14	2015, 2016	min	0.17	0.10	<0.012	0.047	0.31
					2015, 2016	max	1.4	1.5	0.075	0.60	3.5
					2015, 2016	median	0.35	0.50	<0.012	0.16	1.0
	Pike et al. (2021)	USA	Ohio-Indiana	n=36	2019	mean	2.1	0.95	<0.017	4.9	8.0
	Pike et al. 2021	US			2019	min	0.03	0.01	<0.017	0.07	0.12
	Pike et al. 2021	US			2019	max	30	10	<0.017	12	52.01
	Sammut et al. (2017)	Malta	-	n = 8	2015	min	<0.03	<0.02	<0.02	<0.03	<0.1
	Sammut et al., 2017	Malta			2015	max	0.68	0.99	1.2	0.27	1.5
	Sammut et al., 2017	Malta			2015	median	0.23	0.57	1.1	0.06	0.9
	Shan et al. (2015)	China	Northern China	n = 19	2013	min	9.1	1.5	1.2	3.5	15
	Shan et al., 2015	China			2013	max	107	7.2	7.1	54	176
	Shan et al., 2015	China			2013	median	28	3.9	2.8	10	44
	Han et al. (2020)	China	Qingdao	n = 9	2017	min	0.4	0.4	<0.5	<0.5	1.6
	Wang et al. 2022	China			2018, 2019	max	42	2.7	<0.5	7	52
	Wang et al. 2022	China			2018, 2019	median	4.2	0.4	<0.5	0.4	5.4
	Wang et al. (2022)	China	Xiamen	n = 11	2018, 2019	min	0.71	0.30	<0.02	0.11	1.2
	Wang et al. 2022	China			2018, 2019	max	4.0	1.7	0.08	1.6	6.4
	Wang et al. 2022	China			2018, 2019	median	1.4	0.75	0.03	0.68	2.9
Rural	Filipovic et al. (2015)	Sweden	Krycklan	n = 11	2011	min	0.354	0.089	0.008	0.037	0.522
	Filipovic et al., 2015	Sweden			2011	max	1.088	0.271	0.051	0.126	1.293
	Filipovic et al., 2015	Sweden			2011	median	0.652	0.172	0.013	0.077	0.928
	Gewurtz et al. (2019)	Canada	Great Lakes	n = 250	2010 - 2018	min	0.01	0.01	0.01	0.01	0.28
	Gewurtz et al. 2019	Canada			2010 - 2018	max	3.11	1.93	5.43	6.22	14.3
	Gewurtz et al. 2019	Canada			2010 - 2018	median	0.36	0.29	0.71	0.73	2.15
	Johansson et al. (2018)	Sweden	Råö	n = 7	2015	min	0.30	0.36	0.028	0.44	1.1
		Sweden			2015	max	1.1	0.84	0.24	2.0	4.2
		Sweden			2015	median	0.72	0.39	0.13	1.0	2.3
		Portugal	Azores	n = 5	2016	min	0.24	0.19	0.025	0.20	0.65
		Azores			2016	max	1.7	1.5	1.4	1.3	4.6
		Azores			2016	median	1.3	1.2	0.08	0.8	3.4
	Pike et al. (2021)	US	Ohio-Indiana	n=18	2019	mean	1	0.5	<0.017	5.4	6.9
	Pike et al. 2021	US			2019	min	0.2	0.1	<0.017	0.2	0.51
	Pike et al. 2021	US			2019	max	3	1.3	<0.017	50	54
Remote	Casas et al. (2021)	Antarctica	-	n = 20	2017, 2018	min	0.02	0.012	<0.00007	0.0005	0.034
	Casas et al., 2021	Antarctica			2017, 2018	max	0.557	0.414	<0.00007	0.31	0.943
	Casas et al., 2021	Antarctica			2017, 2018	median	0.22	0.106	<0.00007	0.006	0.371
	Chen et al. (2021)	China	Tibet	n = 178	2017	min	0.004	0.003	<0.002	<0.0006	0.017
	Chen et al. 2021	China			2017	max	0.509	0.159	0.078	0.682	0.897
	Chen et al. 2021	China			2017	median	0.055	0.03	0.002	0.005	0.108
Studies published after 2010 but sampling and analysis were performed before 2010:
Dreyer et al. Environ. Pollut. 2010, 158 (5), 1221–1227. https://doi.org/10.1016/j.envpol.2010.01.030. Taniyasu et al. Environ. Int. 2013, 55, 25–32. https://doi.org/10.1016/j.envint.2013.02.005. Kwok et al. Environ. Sci. Technol. 2010, 44 (18), 7043–7049. https://doi.org/10.1021/es101170c. Salam et al. Bio-Sci. 2011, 17, 7–12. https://doi.org/10.3329/jbs.v17i0.7093.
Data presented as figures or key descriptive statistics are not provided:
Zhao et al. Arch. Environ. Contam. Toxicol. 2013, 64 (2), 198–207. https://doi.org/10.1007/s00244-012-9832-x. Shimizu et al. Environ. Sci. Technol. Lett. 2021, 8 (5), 366–372. https://doi.org/10.1021/acs.estlett.1c00251.
